# Supplementary material for: A prognostic signature of Glutathione metabolism-associated long non-coding RNAs for lung adenocarcinoma with immune microenvironment insights
Source: Front Immunol. 2025 Feb 10;16:1477437. doi: 10.3389/fimmu.2025.1477437 (PMC11847877; doi:10.3389/fimmu.2025.1477437)
Supplement: Supplementary file 2 [file Table2.xlsx]

## Sheet: coefficients of the selected ln
id	coef
AL162632.3	1.25113
AL078590.2	-0.601982
AL360270.1	0.27111
LINC00707	0.246172
AC026355.2	-0.340146
DEPDC1-AS1	0.70375
GSEC	0.249768
AL096701.4	-0.428885
LINC01711	0.269562
